# Supplementary material for: Going beyond the borders: pyrrolo[3,2-b]pyrroles with deep red emission
Source: Chem Sci. 2021 Nov 22;12(48):15935–46. doi: 10.1039/d1sc05007a (PMC8672719; doi:10.1039/d1sc05007a)
Supplement: SC-012-D1SC05007A-s002 [file SC-012-D1SC05007A-s002.cif]

# Electronic Supplementary Material (ESI) for Chemical Science.
# This journal is © The Royal Society of Chemistry 2021

####################################################################### 
# 
# This file contains crystal structure data downloaded from the 
# Cambridge Structural Database (CSD) hosted by the Cambridge 
# Crystallographic Data Centre (CCDC).
# 
# Full information about CCDC data access policies and citation 
# guidelines are available at http://www.ccdc.cam.ac.uk/access/V1 
# 
# Audit and citation data items may have been added by the CCDC. 
# Please retain this information to preserve the provenance of 
# this file and to allow appropriate attribution of the data. 
# 
#######################################################################

data_PK51_B_0mb
_database_code_depnum_ccdc_archive 'CCDC 2101152'
loop_
_audit_author_name
_audit_author_address
'Maja Morawiak'
;Institute of Organic Chemistry, Pas
Poland
;
_audit_update_record             
;
2021-08-26 deposited with the CCDC.	2021-11-29 downloaded from the CCDC.
;

_audit_creation_method           SHELXL-2014
_chemical_name_systematic        
;
 ?
;
_chemical_name_common            ?
_chemical_melting_point          ?
_chemical_formula_moiety         'C68 H70 B2 N4'
_chemical_formula_sum            'C68 H70 B2 N4'
_chemical_formula_weight         964.90

loop_
_atom_type_symbol
_atom_type_description
_atom_type_scat_dispersion_real
_atom_type_scat_dispersion_imag
_atom_type_scat_source
C C 0.0181 0.0091 'International Tables Vol C Tables 4.2.6.8 and 6.1.1.4'
H H 0.0000 0.0000 'International Tables Vol C Tables 4.2.6.8 and 6.1.1.4'
N N 0.0311 0.0180 'International Tables Vol C Tables 4.2.6.8 and 6.1.1.4'
B B 0.0090 0.0039 'International Tables Vol C Tables 4.2.6.8 and 6.1.1.4'

_space_group_crystal_system      monoclinic
_space_group_IT_number           14
_space_group_name_H-M_alt        'P 21/c'
_space_group_name_Hall           '-P 2ybc'

_shelx_space_group_comment       
;
The symmetry employed for this shelxl refinement is uniquely defined
by the following loop, which should always be used as a source of
symmetry information in preference to the above space-group names.
They are only intended as comments.
;

loop_
_space_group_symop_operation_xyz
'x, y, z'
'-x, y+1/2, -z+1/2'
'-x, -y, -z'
'x, -y-1/2, z-1/2'

_cell_length_a                   16.0079(13)
_cell_length_b                   12.8244(9)
_cell_length_c                   13.7166(11)
_cell_angle_alpha                90
_cell_angle_beta                 90.002(6)
_cell_angle_gamma                90
_cell_volume                     2815.9(4)
_cell_formula_units_Z            2
_cell_measurement_temperature    296(2)
_cell_measurement_reflns_used    1801
_cell_measurement_theta_min      2.76
_cell_measurement_theta_max      65.07

_exptl_crystal_description       plate
_exptl_crystal_colour            yellow
_exptl_crystal_density_meas      ?
_exptl_crystal_density_method    'not measured'
_exptl_crystal_density_diffrn    1.138
_exptl_crystal_F_000             1032
_exptl_transmission_factor_min   ?
_exptl_transmission_factor_max   ?
_exptl_crystal_size_max          0.310
_exptl_crystal_size_mid          0.204
_exptl_crystal_size_min          0.114
_exptl_absorpt_coefficient_mu    0.492
_shelx_estimated_absorpt_T_min   0.862
_shelx_estimated_absorpt_T_max   0.946
_exptl_absorpt_correction_type   numerical
_exptl_absorpt_correction_T_min  0.8620
_exptl_absorpt_correction_T_max  0.9460
_exptl_absorpt_process_details   sadabs

_exptl_special_details           
;
 Crystal selected for X-ray experiment was thin plate
 with dimensions  0.310 mm x 0204 mm x 0.114 mm
;

_diffrn_ambient_temperature      296(2)
_diffrn_radiation_wavelength     1.54178
_diffrn_radiation_type           CuK\a
_diffrn_source                   'fine-focus sealed tube'
_diffrn_radiation_monochromator  graphite
_diffrn_measurement_device_type  'Bruker APEX-II CCD'
_diffrn_measurement_method       '\f and \w scans'
_diffrn_detector_area_resol_mean ?
_diffrn_reflns_number            50300
_diffrn_reflns_av_unetI/netI     0.1893
_diffrn_reflns_av_R_equivalents  0.1183
_diffrn_reflns_limit_h_min       -16
_diffrn_reflns_limit_h_max       17
_diffrn_reflns_limit_k_min       -13
_diffrn_reflns_limit_k_max       15
_diffrn_reflns_limit_l_min       -15
_diffrn_reflns_limit_l_max       15
_diffrn_reflns_theta_min         2.760
_diffrn_reflns_theta_max         65.066
_diffrn_reflns_theta_full        67.679
_diffrn_measured_fraction_theta_max 0.891
_diffrn_measured_fraction_theta_full 0.834
_diffrn_reflns_Laue_measured_fraction_max 0.891
_diffrn_reflns_Laue_measured_fraction_full 0.834
_diffrn_reflns_point_group_measured_fraction_max 0.891
_diffrn_reflns_point_group_measured_fraction_full 0.834
_reflns_number_total             4258
_reflns_number_gt                1801
_reflns_threshold_expression     'I > 2\s(I)'
_reflns_Friedel_coverage         0.000
_reflns_Friedel_fraction_max     .
_reflns_Friedel_fraction_full    .

_reflns_special_details          
;
 Reflections were merged by SHELXL according to the crystal
 class for the calculation of statistics and refinement.
 
 _reflns_Friedel_fraction is defined as the number of unique
 Friedel pairs measured divided by the number that would be
 possible theoretically, ignoring centric projections and
 systematic absences.
;

_computing_data_collection       'Bruker APEX2'
_computing_cell_refinement       'Bruker SAINT'
_computing_data_reduction        'Bruker SAINT'
_computing_structure_solution    'SHELXL-2014 (Sheldrick, 2014)'
_computing_structure_refinement  'SHELXL-2014 (Sheldrick, 2014)'
_computing_molecular_graphics    'Bruker SHELXTL'
_computing_publication_material  'Bruker SHELXTL'

_refine_special_details          
;
 ?
;
_refine_ls_structure_factor_coef Fsqd
_refine_ls_matrix_type           full
_refine_ls_weighting_scheme      calc
_refine_ls_weighting_details     
'w=1/[\s^2^(Fo^2^)+5.8737P] where P=(Fo^2^+2Fc^2^)/3'
_atom_sites_solution_primary     direct
_atom_sites_solution_secondary   difmap
_atom_sites_solution_hydrogens   mixed
_refine_ls_hydrogen_treatment    mixed
_refine_ls_extinction_method     SHELXL
_refine_ls_extinction_coef       0.00006(6)
_refine_ls_extinction_expression Fc^*^=kFc[1+0.001xFc^2^\l^3^/sin(2\q)]^-1/4^
_refine_ls_number_reflns         4258
_refine_ls_number_parameters     380
_refine_ls_number_restraints     0
_refine_ls_R_factor_all          0.2420
_refine_ls_R_factor_gt           0.0838
_refine_ls_wR_factor_ref         0.1690
_refine_ls_wR_factor_gt          0.1338
_refine_ls_goodness_of_fit_ref   1.107
_refine_ls_restrained_S_all      1.107
_refine_ls_shift/su_max          0.000
_refine_ls_shift/su_mean         0.000

loop_
_atom_site_label
_atom_site_type_symbol
_atom_site_fract_x
_atom_site_fract_y
_atom_site_fract_z
_atom_site_U_iso_or_equiv
_atom_site_adp_type
_atom_site_occupancy
_atom_site_site_symmetry_order
_atom_site_calc_flag
_atom_site_refinement_flags_posn
_atom_site_refinement_flags_adp
_atom_site_refinement_flags_occupancy
_atom_site_disorder_assembly
_atom_site_disorder_group
N1 N 0.4071(3) 1.0158(3) 0.4355(3) 0.0395(12) Uani 1 1 d . . . . .
N2 N 0.5192(3) 1.1622(3) 0.2497(3) 0.0400(12) Uani 1 1 d . . . . .
C22 C 0.1092(6) 0.2970(6) 0.7271(7) 0.166(4) Uani 1 1 d . . . . .
H22A H 0.1231 0.3252 0.7899 0.248 Uiso 1 1 calc R U . . .
H22B H 0.1401 0.2339 0.7165 0.248 Uiso 1 1 calc R U . . .
H22C H 0.0504 0.2822 0.7246 0.248 Uiso 1 1 calc R U . . .
C21 C 0.1307(5) 0.3739(6) 0.6503(6) 0.107(3) Uani 1 1 d . . . . .
H21A H 0.1258 0.3406 0.5871 0.129 Uiso 1 1 calc R U . . .
H21B H 0.1884 0.3949 0.6586 0.129 Uiso 1 1 calc R U . . .
C20 C 0.0762(4) 0.4701(5) 0.6514(5) 0.076(2) Uani 1 1 d . . . . .
H20A H 0.0192 0.4499 0.6365 0.092 Uiso 1 1 calc R U . . .
H20B H 0.0766 0.4995 0.7165 0.092 Uiso 1 1 calc R U . . .
C19 C 0.1036(4) 0.5523(5) 0.5802(5) 0.075(2) Uani 1 1 d . . . . .
H19A H 0.1001 0.5234 0.5149 0.090 Uiso 1 1 calc R U . . .
H19B H 0.1618 0.5686 0.5927 0.090 Uiso 1 1 calc R U . . .
C18 C 0.0542(4) 0.6526(5) 0.5826(5) 0.072(2) Uani 1 1 d . . . . .
H18A H 0.0614 0.6854 0.6457 0.086 Uiso 1 1 calc R U . . .
H18B H -0.0046 0.6368 0.5745 0.086 Uiso 1 1 calc R U . . .
C17 C 0.0817(4) 0.7289(5) 0.5024(5) 0.076(2) Uani 1 1 d . . . . .
H17A H 0.1410 0.7424 0.5100 0.092 Uiso 1 1 calc R U . . .
H17B H 0.0739 0.6955 0.4397 0.092 Uiso 1 1 calc R U . . .
C16 C 0.0370(4) 0.8302(5) 0.5015(5) 0.078(2) Uani 1 1 d . . . . .
H16A H 0.0477 0.8661 0.5625 0.094 Uiso 1 1 calc R U . . .
H16B H -0.0226 0.8171 0.4975 0.094 Uiso 1 1 calc R U . . .
C15 C 0.0627(3) 0.9016(5) 0.4166(4) 0.0622(18) Uani 1 1 d . . . . .
H15A H 0.0519 0.8657 0.3556 0.075 Uiso 1 1 calc R U . . .
H15B H 0.0281 0.9637 0.4179 0.075 Uiso 1 1 calc R U . . .
C12 C 0.1533(3) 0.9341(4) 0.4192(5) 0.0439(15) Uani 1 1 d . . . . .
C13 C 0.2085(4) 0.9064(4) 0.3464(4) 0.0507(17) Uani 1 1 d . . . . .
H13 H 0.1890 0.8683 0.2933 0.061 Uiso 1 1 calc R U . . .
C14 C 0.2915(4) 0.9337(5) 0.3502(5) 0.0468(17) Uani 1 1 d . . . . .
C9 C 0.3209(3) 0.9916(4) 0.4273(4) 0.0366(14) Uani 1 1 d . . . . .
C1 C 0.4595(3) 0.9832(4) 0.5109(4) 0.0364(14) Uani 1 1 d . . . . .
C3 C 0.4593(4) 1.0689(4) 0.3708(4) 0.0404(15) Uani 1 1 d . . . . .
C2 C 0.5420(4) 1.0729(4) 0.4001(4) 0.0366(14) Uani 1 1 d . . . . .
C23 C 0.6084(4) 1.2589(4) 0.3790(4) 0.0395(15) Uani 1 1 d . . . . .
C28 C 0.5586(4) 1.3463(4) 0.3631(4) 0.0519(17) Uani 1 1 d . . . . .
H28 H 0.5164 1.3423 0.3167 0.062 Uiso 1 1 calc R U . . .
C27 C 0.5693(4) 1.4392(5) 0.4135(5) 0.0590(18) Uani 1 1 d . . . . .
H27 H 0.5344 1.4955 0.4005 0.071 Uiso 1 1 calc R U . . .
C26 C 0.6309(5) 1.4484(6) 0.4821(5) 0.061(2) Uani 1 1 d . . . . .
C25 C 0.6817(5) 1.3641(6) 0.5011(5) 0.0562(18) Uani 1 1 d . . . . .
C24 C 0.6705(4) 1.2708(5) 0.4506(4) 0.0483(17) Uani 1 1 d . . . . .
C29 C 0.6737(4) 1.0915(4) 0.2781(4) 0.0411(15) Uani 1 1 d . . . . .
C34 C 0.7523(4) 1.1378(5) 0.2710(4) 0.0551(18) Uani 1 1 d . . . . .
H34 H 0.7588 1.2060 0.2926 0.066 Uiso 1 1 calc R U . . .
C33 C 0.8210(5) 1.0863(8) 0.2331(5) 0.071(2) Uani 1 1 d . . . . .
C32 C 0.8128(6) 0.9855(8) 0.1995(6) 0.081(3) Uani 1 1 d . . . . .
C31 C 0.7363(6) 0.9378(6) 0.2033(5) 0.071(2) Uani 1 1 d . . . . .
C30 C 0.6680(5) 0.9902(5) 0.2426(4) 0.0539(18) Uani 1 1 d . . . . .
C4 C 0.4430(4) 1.1263(4) 0.2816(4) 0.0397(15) Uani 1 1 d . . . . .
C5 C 0.3705(4) 1.1495(5) 0.2311(5) 0.0513(17) Uani 1 1 d . . . . .
C6 C 0.3770(5) 1.2070(5) 0.1458(5) 0.0573(19) Uani 1 1 d . . . . .
C7 C 0.4539(4) 1.2387(4) 0.1121(4) 0.0538(17) Uani 1 1 d . . . . .
H7 H 0.4583 1.2750 0.0536 0.065 Uiso 1 1 calc R U . . .
C8 C 0.5237(4) 1.2164(4) 0.1653(4) 0.0470(16) Uani 1 1 d . . . . .
H8 H 0.5755 1.2389 0.1431 0.056 Uiso 1 1 calc R U . . .
C11 C 0.1832(4) 0.9939(5) 0.4955(4) 0.0518(17) Uani 1 1 d . . . . .
H11 H 0.1469 1.0157 0.5443 0.062 Uiso 1 1 calc R U . . .
C10 C 0.2664(4) 1.0216(5) 0.4998(5) 0.0463(17) Uani 1 1 d . . . . .
B1 B 0.5943(4) 1.1464(5) 0.3283(4) 0.0390(17) Uani 1 1 d . . . . .
H6 H 0.326(3) 1.224(4) 0.109(4) 0.08(2) Uiso 1 1 d . . . . .
H25 H 0.727(3) 1.365(4) 0.548(4) 0.06(2) Uiso 1 1 d . . . . .
H26 H 0.640(4) 1.515(5) 0.516(4) 0.11(3) Uiso 1 1 d . . . . .
H24 H 0.706(3) 1.211(4) 0.466(3) 0.055(19) Uiso 1 1 d . . . . .
H33 H 0.877(4) 1.121(4) 0.235(4) 0.07(2) Uiso 1 1 d . . . . .
H10 H 0.287(3) 1.062(3) 0.551(3) 0.034(15) Uiso 1 1 d . . . . .
H5 H 0.314(3) 1.126(3) 0.255(3) 0.046(17) Uiso 1 1 d . . . . .
H30 H 0.614(3) 0.951(4) 0.248(4) 0.06(2) Uiso 1 1 d . . . . .
H14 H 0.331(3) 0.911(4) 0.300(4) 0.061(19) Uiso 1 1 d . . . . .
H31 H 0.728(4) 0.869(5) 0.183(4) 0.09(3) Uiso 1 1 d . . . . .
H32 H 0.864(4) 0.952(5) 0.174(5) 0.12(3) Uiso 1 1 d . . . . .

loop_
_atom_site_aniso_label
_atom_site_aniso_U_11
_atom_site_aniso_U_22
_atom_site_aniso_U_33
_atom_site_aniso_U_23
_atom_site_aniso_U_13
_atom_site_aniso_U_12
N1 0.028(3) 0.048(3) 0.043(3) 0.010(3) -0.002(3) -0.003(3)
N2 0.048(4) 0.035(3) 0.038(3) 0.003(2) 0.003(3) -0.002(3)
C22 0.180(10) 0.095(7) 0.222(11) 0.066(8) -0.046(8) 0.001(7)
C21 0.089(6) 0.075(6) 0.158(8) 0.030(6) -0.020(6) 0.004(5)
C20 0.083(6) 0.064(5) 0.081(5) 0.006(4) -0.005(4) -0.010(5)
C19 0.066(5) 0.075(5) 0.083(5) 0.005(4) 0.006(4) -0.002(4)
C18 0.069(5) 0.063(5) 0.082(5) 0.010(4) 0.008(4) -0.010(4)
C17 0.060(5) 0.069(5) 0.100(6) 0.006(5) 0.009(4) -0.007(4)
C16 0.046(4) 0.070(5) 0.119(6) 0.005(5) 0.002(4) -0.004(4)
C15 0.050(5) 0.061(4) 0.075(5) 0.019(4) 0.002(4) -0.007(4)
C12 0.036(4) 0.038(4) 0.057(4) 0.006(3) -0.003(4) -0.007(3)
C13 0.055(5) 0.049(4) 0.049(4) -0.004(3) -0.006(4) 0.000(4)
C14 0.039(5) 0.056(4) 0.046(4) -0.001(4) 0.001(4) 0.004(4)
C9 0.036(4) 0.034(3) 0.040(4) 0.003(3) 0.002(3) 0.002(3)
C1 0.029(3) 0.037(3) 0.043(4) 0.000(3) -0.004(3) 0.000(3)
C3 0.040(4) 0.041(4) 0.040(4) 0.005(3) 0.008(3) -0.004(3)
C2 0.043(4) 0.030(3) 0.037(4) 0.004(3) 0.001(3) -0.003(3)
C23 0.043(4) 0.033(4) 0.042(4) 0.007(3) 0.005(3) -0.003(3)
C28 0.070(5) 0.037(4) 0.049(4) 0.000(3) 0.002(3) 0.000(4)
C27 0.079(5) 0.043(4) 0.055(4) -0.001(4) 0.003(4) 0.010(4)
C26 0.080(6) 0.047(5) 0.055(5) -0.003(4) 0.000(4) -0.005(5)
C25 0.052(5) 0.066(5) 0.050(5) -0.004(4) -0.003(4) -0.005(4)
C24 0.051(5) 0.044(5) 0.050(4) 0.001(4) 0.001(4) -0.002(4)
C29 0.046(4) 0.044(4) 0.033(3) 0.011(3) 0.002(3) 0.002(3)
C34 0.050(4) 0.059(4) 0.056(4) 0.009(3) 0.011(4) 0.001(4)
C33 0.048(6) 0.094(7) 0.071(5) 0.011(5) 0.011(4) 0.006(6)
C32 0.068(7) 0.096(7) 0.077(6) 0.017(5) 0.027(5) 0.029(6)
C31 0.089(7) 0.055(6) 0.069(5) 0.001(4) 0.018(5) 0.024(5)
C30 0.061(5) 0.046(4) 0.055(4) -0.006(4) 0.007(4) 0.002(4)
C4 0.041(4) 0.035(4) 0.043(4) -0.003(3) 0.003(4) -0.008(3)
C5 0.040(5) 0.056(4) 0.058(5) 0.010(4) -0.008(4) -0.005(4)
C6 0.062(6) 0.061(5) 0.049(5) 0.015(4) -0.011(4) 0.003(4)
C7 0.067(5) 0.054(4) 0.040(4) 0.006(3) -0.006(4) 0.000(4)
C8 0.052(5) 0.045(4) 0.044(4) 0.006(3) 0.005(4) -0.009(3)
C11 0.034(4) 0.064(4) 0.057(4) -0.005(4) 0.008(3) 0.001(4)
C10 0.053(5) 0.047(4) 0.039(4) -0.009(3) -0.004(4) -0.003(4)
B1 0.033(4) 0.046(4) 0.038(4) 0.008(4) -0.008(4) -0.001(4)

_geom_special_details            
;
 All esds (except the esd in the dihedral angle between two l.s. planes)
 are estimated using the full covariance matrix.  The cell esds are taken
 into account individually in the estimation of esds in distances, angles
 and torsion angles; correlations between esds in cell parameters are only
 used when they are defined by crystal symmetry.  An approximate (isotropic)
 treatment of cell esds is used for estimating esds involving l.s. planes.
;

loop_
_geom_bond_atom_site_label_1
_geom_bond_atom_site_label_2
_geom_bond_distance
_geom_bond_site_symmetry_2
_geom_bond_publ_flag
N1 C1 1.396(6) . ?
N1 C3 1.397(6) . ?
N1 C9 1.418(6) . ?
N2 C8 1.352(6) . ?
N2 C4 1.374(6) . ?
N2 B1 1.627(7) . ?
C22 C21 1.484(9) . ?
C22 H22A 0.9600 . ?
C22 H22B 0.9600 . ?
C22 H22C 0.9600 . ?
C21 C20 1.509(8) . ?
C21 H21A 0.9700 . ?
C21 H21B 0.9700 . ?
C20 C19 1.503(7) . ?
C20 H20A 0.9700 . ?
C20 H20B 0.9700 . ?
C19 C18 1.509(7) . ?
C19 H19A 0.9700 . ?
C19 H19B 0.9700 . ?
C18 C17 1.536(7) . ?
C18 H18A 0.9700 . ?
C18 H18B 0.9700 . ?
C17 C16 1.483(7) . ?
C17 H17A 0.9700 . ?
C17 H17B 0.9700 . ?
C16 C15 1.538(7) . ?
C16 H16A 0.9700 . ?
C16 H16B 0.9700 . ?
C15 C12 1.509(7) . ?
C15 H15A 0.9700 . ?
C15 H15B 0.9700 . ?
C12 C13 1.381(7) . ?
C12 C11 1.383(7) . ?
C13 C14 1.376(7) . ?
C13 H13 0.9300 . ?
C14 C9 1.375(7) . ?
C14 H14 0.98(5) . ?
C9 C10 1.379(7) . ?
C1 C1 1.398(9) 3_676 ?
C1 C2 1.418(7) 3_676 ?
C3 C2 1.384(6) . ?
C3 C4 1.451(7) . ?
C2 C1 1.418(7) 3_676 ?
C2 B1 1.599(8) . ?
C23 C28 1.393(7) . ?
C23 C24 1.406(7) . ?
C23 B1 1.617(8) . ?
C28 C27 1.387(7) . ?
C28 H28 0.9300 . ?
C27 C26 1.369(8) . ?
C27 H27 0.9300 . ?
C26 C25 1.377(8) . ?
C26 H26 0.98(6) . ?
C25 C24 1.394(8) . ?
C25 H25 0.97(5) . ?
C24 H24 0.97(5) . ?
C29 C34 1.395(7) . ?
C29 C30 1.390(7) . ?
C29 B1 1.608(8) . ?
C34 C33 1.384(8) . ?
C34 H34 0.9300 . ?
C33 C32 1.378(10) . ?
C33 H33 1.00(5) . ?
C32 C31 1.370(10) . ?
C32 H32 1.00(7) . ?
C31 C30 1.392(8) . ?
C31 H31 0.93(6) . ?
C30 H30 1.00(5) . ?
C4 C5 1.384(7) . ?
C5 C6 1.387(8) . ?
C5 H5 1.00(4) . ?
C6 C7 1.378(8) . ?
C6 H6 0.99(5) . ?
C7 C8 1.365(7) . ?
C7 H7 0.9300 . ?
C8 H8 0.9300 . ?
C11 C10 1.379(7) . ?
C11 H11 0.9300 . ?
C10 H10 0.94(4) . ?

loop_
_geom_angle_atom_site_label_1
_geom_angle_atom_site_label_2
_geom_angle_atom_site_label_3
_geom_angle
_geom_angle_site_symmetry_1
_geom_angle_site_symmetry_3
_geom_angle_publ_flag
C1 N1 C3 104.9(4) . . ?
C1 N1 C9 125.3(4) . . ?
C3 N1 C9 129.7(5) . . ?
C8 N2 C4 119.5(5) . . ?
C8 N2 B1 126.2(5) . . ?
C4 N2 B1 113.8(5) . . ?
C21 C22 H22A 109.5 . . ?
C21 C22 H22B 109.5 . . ?
H22A C22 H22B 109.5 . . ?
C21 C22 H22C 109.5 . . ?
H22A C22 H22C 109.5 . . ?
H22B C22 H22C 109.5 . . ?
C22 C21 C20 113.7(7) . . ?
C22 C21 H21A 108.8 . . ?
C20 C21 H21A 108.8 . . ?
C22 C21 H21B 108.8 . . ?
C20 C21 H21B 108.8 . . ?
H21A C21 H21B 107.7 . . ?
C19 C20 C21 113.5(6) . . ?
C19 C20 H20A 108.9 . . ?
C21 C20 H20A 108.9 . . ?
C19 C20 H20B 108.9 . . ?
C21 C20 H20B 108.9 . . ?
H20A C20 H20B 107.7 . . ?
C20 C19 C18 115.5(5) . . ?
C20 C19 H19A 108.4 . . ?
C18 C19 H19A 108.4 . . ?
C20 C19 H19B 108.4 . . ?
C18 C19 H19B 108.4 . . ?
H19A C19 H19B 107.5 . . ?
C19 C18 C17 112.2(5) . . ?
C19 C18 H18A 109.2 . . ?
C17 C18 H18A 109.2 . . ?
C19 C18 H18B 109.2 . . ?
C17 C18 H18B 109.2 . . ?
H18A C18 H18B 107.9 . . ?
C16 C17 C18 115.2(5) . . ?
C16 C17 H17A 108.5 . . ?
C18 C17 H17A 108.5 . . ?
C16 C17 H17B 108.5 . . ?
C18 C17 H17B 108.5 . . ?
H17A C17 H17B 107.5 . . ?
C17 C16 C15 113.5(5) . . ?
C17 C16 H16A 108.9 . . ?
C15 C16 H16A 108.9 . . ?
C17 C16 H16B 108.9 . . ?
C15 C16 H16B 108.9 . . ?
H16A C16 H16B 107.7 . . ?
C12 C15 C16 113.8(5) . . ?
C12 C15 H15A 108.8 . . ?
C16 C15 H15A 108.8 . . ?
C12 C15 H15B 108.8 . . ?
C16 C15 H15B 108.8 . . ?
H15A C15 H15B 107.7 . . ?
C13 C12 C11 117.9(5) . . ?
C13 C12 C15 121.8(6) . . ?
C11 C12 C15 120.2(6) . . ?
C12 C13 C14 121.7(6) . . ?
C12 C13 H13 119.1 . . ?
C14 C13 H13 119.1 . . ?
C9 C14 C13 119.8(6) . . ?
C9 C14 H14 119(3) . . ?
C13 C14 H14 121(3) . . ?
C10 C9 C14 119.3(6) . . ?
C10 C9 N1 119.8(5) . . ?
C14 C9 N1 120.8(5) . . ?
N1 C1 C1 107.8(6) . 3_676 ?
N1 C1 C2 141.3(5) . 3_676 ?
C1 C1 C2 110.9(6) 3_676 3_676 ?
C2 C3 N1 113.9(5) . . ?
C2 C3 C4 113.5(5) . . ?
N1 C3 C4 132.5(6) . . ?
C3 C2 C1 102.4(5) . 3_676 ?
C3 C2 B1 110.1(5) . . ?
C1 C2 B1 147.0(5) 3_676 . ?
C28 C23 C24 115.2(5) . . ?
C28 C23 B1 124.8(5) . . ?
C24 C23 B1 119.8(5) . . ?
C27 C28 C23 122.8(6) . . ?
C27 C28 H28 118.6 . . ?
C23 C28 H28 118.6 . . ?
C26 C27 C28 120.4(6) . . ?
C26 C27 H27 119.8 . . ?
C28 C27 H27 119.8 . . ?
C27 C26 C25 119.1(7) . . ?
C27 C26 H26 121(4) . . ?
C25 C26 H26 120(4) . . ?
C26 C25 C24 120.3(7) . . ?
C26 C25 H25 124(3) . . ?
C24 C25 H25 116(3) . . ?
C25 C24 C23 122.1(7) . . ?
C25 C24 H24 119(3) . . ?
C23 C24 H24 119(3) . . ?
C34 C29 C30 115.6(6) . . ?
C34 C29 B1 123.8(5) . . ?
C30 C29 B1 120.5(5) . . ?
C29 C34 C33 122.7(7) . . ?
C29 C34 H34 118.6 . . ?
C33 C34 H34 118.6 . . ?
C32 C33 C34 119.8(8) . . ?
C32 C33 H33 121(3) . . ?
C34 C33 H33 119(3) . . ?
C31 C32 C33 119.4(8) . . ?
C31 C32 H32 124(4) . . ?
C33 C32 H32 117(4) . . ?
C32 C31 C30 120.1(8) . . ?
C32 C31 H31 122(4) . . ?
C30 C31 H31 118(4) . . ?
C29 C30 C31 122.3(7) . . ?
C29 C30 H30 120(3) . . ?
C31 C30 H30 118(3) . . ?
N2 C4 C5 120.9(5) . . ?
N2 C4 C3 106.1(5) . . ?
C5 C4 C3 133.0(6) . . ?
C4 C5 C6 118.3(6) . . ?
C4 C5 H5 121(3) . . ?
C6 C5 H5 120(3) . . ?
C5 C6 C7 120.5(7) . . ?
C5 C6 H6 119(3) . . ?
C7 C6 H6 120(3) . . ?
C8 C7 C6 119.3(6) . . ?
C8 C7 H7 120.3 . . ?
C6 C7 H7 120.3 . . ?
N2 C8 C7 121.5(5) . . ?
N2 C8 H8 119.3 . . ?
C7 C8 H8 119.3 . . ?
C10 C11 C12 120.6(6) . . ?
C10 C11 H11 119.7 . . ?
C12 C11 H11 119.7 . . ?
C9 C10 C11 120.6(6) . . ?
C9 C10 H10 118(3) . . ?
C11 C10 H10 121(3) . . ?
C29 B1 C2 114.8(5) . . ?
C29 B1 C23 117.7(5) . . ?
C2 B1 C23 109.5(4) . . ?
C29 B1 N2 110.8(4) . . ?
C2 B1 N2 95.4(4) . . ?
C23 B1 N2 106.1(4) . . ?

loop_
_geom_torsion_atom_site_label_1
_geom_torsion_atom_site_label_2
_geom_torsion_atom_site_label_3
_geom_torsion_atom_site_label_4
_geom_torsion
_geom_torsion_site_symmetry_1
_geom_torsion_site_symmetry_2
_geom_torsion_site_symmetry_3
_geom_torsion_site_symmetry_4
_geom_torsion_publ_flag
C22 C21 C20 C19 174.3(6) . . . . ?
C21 C20 C19 C18 -176.5(6) . . . . ?
C20 C19 C18 C17 -175.6(5) . . . . ?
C19 C18 C17 C16 -178.9(6) . . . . ?
C18 C17 C16 C15 -176.6(5) . . . . ?
C17 C16 C15 C12 -62.8(7) . . . . ?
C16 C15 C12 C13 117.0(6) . . . . ?
C16 C15 C12 C11 -63.5(7) . . . . ?
C11 C12 C13 C14 2.3(8) . . . . ?
C15 C12 C13 C14 -178.2(5) . . . . ?
C12 C13 C14 C9 -1.2(8) . . . . ?
C13 C14 C9 C10 0.0(8) . . . . ?
C13 C14 C9 N1 176.5(5) . . . . ?
C1 N1 C9 C10 59.6(7) . . . . ?
C3 N1 C9 C10 -125.2(6) . . . . ?
C1 N1 C9 C14 -116.9(6) . . . . ?
C3 N1 C9 C14 58.3(7) . . . . ?
C3 N1 C1 C1 -0.3(7) . . . 3_676 ?
C9 N1 C1 C1 175.9(5) . . . 3_676 ?
C3 N1 C1 C2 -179.1(6) . . . 3_676 ?
C9 N1 C1 C2 -2.8(10) . . . 3_676 ?
C1 N1 C3 C2 -0.3(6) . . . . ?
C9 N1 C3 C2 -176.3(5) . . . . ?
C1 N1 C3 C4 -175.9(5) . . . . ?
C9 N1 C3 C4 8.2(9) . . . . ?
N1 C3 C2 C1 0.8(6) . . . 3_676 ?
C4 C3 C2 C1 177.2(4) . . . 3_676 ?
N1 C3 C2 B1 -173.3(4) . . . . ?
C4 C3 C2 B1 3.2(6) . . . . ?
C24 C23 C28 C27 0.4(8) . . . . ?
B1 C23 C28 C27 175.2(5) . . . . ?
C23 C28 C27 C26 0.2(9) . . . . ?
C28 C27 C26 C25 -0.5(9) . . . . ?
C27 C26 C25 C24 0.2(10) . . . . ?
C26 C25 C24 C23 0.5(9) . . . . ?
C28 C23 C24 C25 -0.7(8) . . . . ?
B1 C23 C24 C25 -175.8(5) . . . . ?
C30 C29 C34 C33 -1.3(8) . . . . ?
B1 C29 C34 C33 175.7(5) . . . . ?
C29 C34 C33 C32 0.7(10) . . . . ?
C34 C33 C32 C31 0.6(11) . . . . ?
C33 C32 C31 C30 -1.2(11) . . . . ?
C34 C29 C30 C31 0.6(8) . . . . ?
B1 C29 C30 C31 -176.5(5) . . . . ?
C32 C31 C30 C29 0.6(10) . . . . ?
C8 N2 C4 C5 -3.3(7) . . . . ?
B1 N2 C4 C5 169.0(5) . . . . ?
C8 N2 C4 C3 178.0(4) . . . . ?
B1 N2 C4 C3 -9.7(6) . . . . ?
C2 C3 C4 N2 4.1(6) . . . . ?
N1 C3 C4 N2 179.7(5) . . . . ?
C2 C3 C4 C5 -174.4(6) . . . . ?
N1 C3 C4 C5 1.2(10) . . . . ?
N2 C4 C5 C6 2.0(8) . . . . ?
C3 C4 C5 C6 -179.7(6) . . . . ?
C4 C5 C6 C7 0.9(9) . . . . ?
C5 C6 C7 C8 -2.5(9) . . . . ?
C4 N2 C8 C7 1.7(7) . . . . ?
B1 N2 C8 C7 -169.5(5) . . . . ?
C6 C7 C8 N2 1.1(8) . . . . ?
C13 C12 C11 C10 -2.2(8) . . . . ?
C15 C12 C11 C10 178.3(5) . . . . ?
C14 C9 C10 C11 0.0(8) . . . . ?
N1 C9 C10 C11 -176.6(5) . . . . ?
C12 C11 C10 C9 1.1(8) . . . . ?
C34 C29 B1 C2 -134.9(5) . . . . ?
C30 C29 B1 C2 41.9(7) . . . . ?
C34 C29 B1 C23 -3.8(8) . . . . ?
C30 C29 B1 C23 173.0(5) . . . . ?
C34 C29 B1 N2 118.5(5) . . . . ?
C30 C29 B1 N2 -64.7(6) . . . . ?
C3 C2 B1 C29 -123.5(5) . . . . ?
C1 C2 B1 C29 67.2(10) 3_676 . . . ?
C3 C2 B1 C23 101.6(5) . . . . ?
C1 C2 B1 C23 -67.7(10) 3_676 . . . ?
C3 C2 B1 N2 -7.6(5) . . . . ?
C1 C2 B1 N2 -176.9(7) 3_676 . . . ?
C28 C23 B1 C29 130.5(5) . . . . ?
C24 C23 B1 C29 -54.9(7) . . . . ?
C28 C23 B1 C2 -96.0(6) . . . . ?
C24 C23 B1 C2 78.6(6) . . . . ?
C28 C23 B1 N2 5.9(7) . . . . ?
C24 C23 B1 N2 -179.5(5) . . . . ?
C8 N2 B1 C29 -58.5(7) . . . . ?
C4 N2 B1 C29 129.8(5) . . . . ?
C8 N2 B1 C2 -177.6(4) . . . . ?
C4 N2 B1 C2 10.7(5) . . . . ?
C8 N2 B1 C23 70.3(6) . . . . ?
C4 N2 B1 C23 -101.4(5) . . . . ?

_refine_diff_density_max         0.243
_refine_diff_density_min         -0.237
_refine_diff_density_rms         0.052

_shelxl_version_number           2014-3

_shelx_res_file                  
;
TITL PK51_B_0mb in P2(1)/c
CELL 1.54178 16.0079 12.8244 13.7166 90.000 90.002 90.000
ZERR 2.00 0.0013 0.0009 0.0011 0.000 0.006 0.000
LATT 1
SYMM -x, y+1/2, -z+1/2
SFAC C  H  N  B
UNIT 136  140  8  4
MERG 2
L.S. 20
ACTA
BOND $H
FMAP 2
PLAN -5
HTAB
CONF
SIZE 0.114 0.204 0.310
TEMP 23.000
WGHT    0.000000    5.873700
EXTI    0.000062
FVAR       0.14279
N1    3    0.407095    1.015842    0.435469    11.00000    0.02787    0.04785 =
         0.04291    0.01018   -0.00169   -0.00287
N2    3    0.519159    1.162175    0.249730    11.00000    0.04765    0.03471 =
         0.03752    0.00319    0.00298   -0.00236
C22   1    0.109159    0.297025    0.727118    11.00000    0.17998    0.09471 =
         0.22226    0.06563   -0.04619    0.00079
AFIX 137
H22A  2    0.123063    0.325168    0.789910    11.00000   -1.50000
H22B  2    0.140097    0.233909    0.716514    11.00000   -1.50000
H22C  2    0.050411    0.282228    0.724627    11.00000   -1.50000
AFIX   0
C21   1    0.130654    0.373948    0.650307    11.00000    0.08874    0.07529 =
         0.15818    0.02997   -0.02037    0.00429
AFIX  23
H21A  2    0.125762    0.340582    0.587100    11.00000   -1.20000
H21B  2    0.188437    0.394937    0.658572    11.00000   -1.20000
AFIX   0
C20   1    0.076226    0.470056    0.651421    11.00000    0.08302    0.06438 =
         0.08139    0.00610   -0.00472   -0.01048
AFIX  23
H20A  2    0.019229    0.449927    0.636513    11.00000   -1.20000
H20B  2    0.076645    0.499526    0.716548    11.00000   -1.20000
AFIX   0
C19   1    0.103562    0.552298    0.580159    11.00000    0.06633    0.07518 =
         0.08269    0.00494    0.00576   -0.00151
AFIX  23
H19A  2    0.100096    0.523434    0.514919    11.00000   -1.20000
H19B  2    0.161765    0.568551    0.592655    11.00000   -1.20000
AFIX   0
C18   1    0.054245    0.652553    0.582581    11.00000    0.06880    0.06345 =
         0.08233    0.00981    0.00838   -0.01016
AFIX  23
H18A  2    0.061367    0.685416    0.645730    11.00000   -1.20000
H18B  2   -0.004615    0.636815    0.574463    11.00000   -1.20000
AFIX   0
C17   1    0.081698    0.728917    0.502436    11.00000    0.05973    0.06907 =
         0.10049    0.00613    0.00902   -0.00706
AFIX  23
H17A  2    0.140966    0.742407    0.510023    11.00000   -1.20000
H17B  2    0.073856    0.695513    0.439652    11.00000   -1.20000
AFIX   0
C16   1    0.037000    0.830182    0.501503    11.00000    0.04573    0.07005 =
         0.11857    0.00470    0.00173   -0.00440
AFIX  23
H16A  2    0.047672    0.866080    0.562490    11.00000   -1.20000
H16B  2   -0.022580    0.817081    0.497500    11.00000   -1.20000
AFIX   0
C15   1    0.062692    0.901635    0.416584    11.00000    0.05013    0.06115 =
         0.07530    0.01897    0.00237   -0.00720
AFIX  23
H15A  2    0.051912    0.865721    0.355631    11.00000   -1.20000
H15B  2    0.028072    0.963696    0.417869    11.00000   -1.20000
AFIX   0
C12   1    0.153251    0.934078    0.419189    11.00000    0.03631    0.03811 =
         0.05729    0.00612   -0.00277   -0.00744
C13   1    0.208471    0.906364    0.346350    11.00000    0.05483    0.04874 =
         0.04850   -0.00357   -0.00593    0.00027
AFIX  43
H13   2    0.189021    0.868253    0.293321    11.00000   -1.20000
AFIX   0
C14   1    0.291540    0.933660    0.350168    11.00000    0.03883    0.05568 =
         0.04583   -0.00073    0.00139    0.00438
C9    1    0.320926    0.991633    0.427253    11.00000    0.03607    0.03380 =
         0.04000    0.00317    0.00162    0.00188
C1    1    0.459515    0.983227    0.510914    11.00000    0.02906    0.03719 =
         0.04305    0.00014   -0.00403   -0.00013
C3    1    0.459343    1.068931    0.370753    11.00000    0.04016    0.04072 =
         0.04036    0.00464    0.00788   -0.00376
C2    1    0.542020    1.072945    0.400087    11.00000    0.04321    0.02968 =
         0.03692    0.00409    0.00121   -0.00265
C23   1    0.608433    1.258876    0.379001    11.00000    0.04341    0.03313 =
         0.04205    0.00685    0.00546   -0.00281
C28   1    0.558635    1.346331    0.363089    11.00000    0.06967    0.03728 =
         0.04873    0.00041    0.00161   -0.00037
AFIX  43
H28   2    0.516401    1.342291    0.316684    11.00000   -1.20000
AFIX   0
C27   1    0.569318    1.439187    0.413470    11.00000    0.07856    0.04292 =
         0.05546   -0.00114    0.00297    0.01048
AFIX  43
H27   2    0.534418    1.495484    0.400523    11.00000   -1.20000
AFIX   0
C26   1    0.630947    1.448409    0.482137    11.00000    0.07968    0.04748 =
         0.05545   -0.00298   -0.00044   -0.00505
C25   1    0.681719    1.364088    0.501057    11.00000    0.05245    0.06621 =
         0.04986   -0.00414   -0.00307   -0.00525
C24   1    0.670501    1.270787    0.450641    11.00000    0.05110    0.04353 =
         0.05016    0.00088    0.00131   -0.00243
C29   1    0.673662    1.091484    0.278060    11.00000    0.04556    0.04435 =
         0.03344    0.01140    0.00216    0.00202
C34   1    0.752264    1.137750    0.270984    11.00000    0.05015    0.05911 =
         0.05610    0.00929    0.01078    0.00120
AFIX  43
H34   2    0.758775    1.205989    0.292637    11.00000   -1.20000
AFIX   0
C33   1    0.820985    1.086334    0.233076    11.00000    0.04770    0.09367 =
         0.07121    0.01114    0.01139    0.00620
C32   1    0.812818    0.985539    0.199499    11.00000    0.06814    0.09631 =
         0.07722    0.01704    0.02660    0.02947
C31   1    0.736340    0.937820    0.203327    11.00000    0.08880    0.05547 =
         0.06876    0.00108    0.01766    0.02404
C30   1    0.667976    0.990208    0.242561    11.00000    0.06056    0.04649 =
         0.05457   -0.00580    0.00692    0.00165
C4    1    0.443012    1.126331    0.281579    11.00000    0.04123    0.03464 =
         0.04321   -0.00269    0.00254   -0.00848
C5    1    0.370511    1.149466    0.231098    11.00000    0.03970    0.05590 =
         0.05840    0.00998   -0.00798   -0.00531
C6    1    0.376976    1.206992    0.145845    11.00000    0.06201    0.06122 =
         0.04874    0.01469   -0.01093    0.00309
C7    1    0.453925    1.238725    0.112072    11.00000    0.06675    0.05446 =
         0.04026    0.00612   -0.00581    0.00045
AFIX  43
H7    2    0.458298    1.275011    0.053592    11.00000   -1.20000
AFIX   0
C8    1    0.523692    1.216352    0.165341    11.00000    0.05249    0.04485 =
         0.04377    0.00628    0.00494   -0.00911
AFIX  43
H8    2    0.575513    1.238886    0.143079    11.00000   -1.20000
AFIX   0
C11   1    0.183190    0.993908    0.495494    11.00000    0.03439    0.06446 =
         0.05658   -0.00527    0.00798    0.00082
AFIX  43
H11   2    0.146880    1.015684    0.544348    11.00000   -1.20000
AFIX   0
C10   1    0.266382    1.021579    0.499814    11.00000    0.05316    0.04678 =
         0.03905   -0.00878   -0.00436   -0.00259
B1    4    0.594293    1.146406    0.328282    11.00000    0.03274    0.04612 =
         0.03821    0.00816   -0.00752   -0.00105
H6    2    0.325981    1.224425    0.108988    11.00000    0.07617
H25   2    0.726688    1.364861    0.547982    11.00000    0.05813
H26   2    0.640466    1.514854    0.516317    11.00000    0.10594
H24   2    0.705904    1.211329    0.466041    11.00000    0.05466
H33   2    0.877166    1.120683    0.235467    11.00000    0.07422
H10   2    0.286977    1.062484    0.550882    11.00000    0.03388
H5    2    0.314480    1.125834    0.255006    11.00000    0.04624
H30   2    0.614306    0.951223    0.247572    11.00000    0.06366
H14   2    0.330516    0.910676    0.299692    11.00000    0.06066
H31   2    0.728330    0.868933    0.183285    11.00000    0.09246
H32   2    0.864266    0.951710    0.173865    11.00000    0.12137
HKLF 4 1 1 0 0 0 1 0 0 0 1

REM  PK51_B_0mb in P2(1)/c
REM R1 =  0.0838 for    1801 Fo > 4sig(Fo)  and  0.2420 for all    4258 data
REM    380 parameters refined using      0 restraints

END

WGHT      0.0000      5.1494

REM No hydrogen bonds found for HTAB generation

REM Highest difference peak  0.243,  deepest hole -0.237,  1-sigma level  0.052
Q1    1   0.5406  1.1133  0.2212  11.00000  0.05    0.24
Q2    1   0.5179  1.1868  0.2090  11.00000  0.05    0.21
Q3    1   0.5566  1.1538  0.2991  11.00000  0.05    0.20
Q4    1   0.4247  1.0020  0.4829  11.00000  0.05    0.19
Q5    1   0.4745  0.8412  0.4690  11.00000  0.05    0.19
;
_shelx_res_checksum              57724
